# Supplementary material for: Omics Analysis of Blood-Responsive Regulon in Bordetella pertussis Identifies a Novel Essential T3SS Substrate
Source: Int J Mol Sci. 2021 Jan 13;22(2):736. doi: 10.3390/ijms22020736 (PMC7828420; doi:10.3390/ijms22020736)
Supplement: Supplementary file 1 [file ijms-22-00736-s001.zip › Table S1.xlsx]

## Sheet: upregulated
Table S1. List of significantly differentially expressed genes in cells directly exposed to blood within agar plates
GeneID	log2FoldChange	pvalue	padj	Annotation
BP0053	1.10955	2.55449e-14	2.85336e-13	aspartate/glutamate racemase
BP0056	1.1684	1.67563e-05	6.47746e-05	glutamate/aspartate ABC transporter permease
BP0065	1.87021	6.71462e-09	3.98731e-08	ferredoxin
BP0066	1.30347	2.06869e-09	1.32202e-08	oxidoreductase
BP0067	1.54667	4.35019e-13	4.26687e-12	integral membrane protein
BP0068	1.38505	2.49104e-11	2.02519e-10	pseudogene
BP0119	3.49731	5.90312e-95	2.3276e-92	binding-protein-dependent transport system inner membrane protein
BP0120	3.41743	1.50342e-71	3.29333e-69	binding-protein-dependent transport system inner membrane protein
BP0121	2.95852	2.12839e-41	1.11897e-39	glycerol-3-phosphate ABC transporter substrate-binding protein
BP0122	2.40097	1.23203e-12	1.1539e-11	sugar ABC transporter ATP-binding protein
BP0125	1.54074	4.62659e-27	1.18584e-25	pseudogene
BP0126	1.49228	2.95194e-18	4.37576e-17	ABC transporter permease
BP0127	1.98341	4.15739e-29	1.19654e-27	pseudogene
BP0199	1.24038	8.41617e-10	5.7117e-09	hypothetical protein
BP0200	1.70959	9.0429e-22	1.66617e-20	exported protein
BP0201	1.63204	8.28348e-13	7.88931e-12	pseudogene
BP0216	1.49168	3.7479e-65	5.91119e-63	autotransporter subtilisin-like protease
BP0262	1.09433	1.05481e-08	6.16164e-08	ABC transporter ATP-binding protein
BP0286	1.43131	7.5733e-06	3.05958e-05	transcriptional regulator
BP0303	1.38002	3.02432e-35	1.16911e-33	branched chain amino acid ABC transporter permease
BP0304	1.57016	3.29767e-23	6.56703e-22	ABC transporter ATP-binding protein
BP0305	1.39739	4.28661e-09	2.62863e-08	high-affinity branched-chain amino acid transporter ATP-binding protein
BP0351	1.50426	0.000495732	0.00146417	ferredoxin
BP0352	1.5117	0.000688886	0.00197995	hypothetical protein
BP0353	2.38922	4.75018e-09	2.89043e-08	ferredoxin
BP0354	2.86285	1.57572e-13	1.62645e-12	ornithine cyclodeaminase
BP0360	1.42638	2.31176e-10	1.69526e-09	aldehyde dehydrogenase
BP0361	1.41973	5.74215e-11	4.52826e-10	hypothetical protein
BP0362	1.73198	2.27591e-23	4.55529e-22	CDP-6-deoxy-delta-34-glucoseen reductase
BP0455	1.56183	3.09856e-27	8.09114e-26	hypothetical protein
BP0582	1.06209	5.93709e-16	7.60063e-15	isochorismatase
BP0583	1.17913	1.95852e-09	1.25364e-08	ring hydroxylating subunit beta
BP0584	2.06091	2.70764e-16	3.60683e-15	ring hydroxylating subunit alpha
BP0590	1.08053	1.97478e-06	8.66137e-06	oxidoreductase large subunit
BP0591	2.00432	2.8835e-20	4.90071e-19	oxidoreductase medium subunit
BP0592	1.5497	6.92371e-20	1.14227e-18	iron-sulfur binding protein
BP0593	1.52145	1.01307e-14	1.16458e-13	exported protein
BP0594	1.39727	3.30779e-16	4.34753e-15	ABC transporter ATP-binding protein
BP0595	1.11804	1.80566e-09	1.16126e-08	ABC transporter permease
BP0597	1.08059	0.000344508	0.00105302	membrane protein
BP0614	2.52341	9.02804e-10	6.06432e-09	pseudogene
BP0615	1.4732	3.24553e-16	4.27997e-15	exported protein
BP0616	1.08531	0.000331368	0.00101918	hypothetical protein
BP0619	1.23155	2.25532e-07	1.12709e-06	ABC transporter ATP-binding protein
BP0620	1.34767	1.31024e-07	6.7445e-07	branched-chain amino acid ABC transporter permease
BP0621	1.28978	4.29312e-07	2.04689e-06	branched-chain amino acid ABC transporter permease
BP0622	1.05063	1.12346e-09	7.49546e-09	leu/Ile/val-binding protein
BP0623	1.31315	1.28854e-12	1.20111e-11	pseudogene
BP0624	2.25901	2.86796e-42	1.59273e-40	substrate-CoA ligase
BP0625	3.06652	5.1325e-66	8.7989e-64	acyl-CoA dehydrogenase
BP0626	3.2299	1.76425e-54	1.58101e-52	pseudogene
BP0627	2.90575	2.3344e-39	1.09578e-37	enoyl-CoA hydratase/isomerase
BP0628	2.00273	5.8882e-13	5.67657e-12	pyruvate dehydrogenase component E1 subunit beta
BP0631	1.09967	0.000920777	0.00258224	pseudogene
BP0632	1.04891	9.31201e-05	0.000314091	pseudogene
BP0640	1.03374	2.25477e-07	1.12709e-06	acyl-CoA dehydrogenase
BP0641	1.34123	2.96759e-11	2.40271e-10	exported protein
BP0642	1.24556	1.53995e-08	8.85135e-08	hypothetical protein
BP0647	2.14263	1.32305e-22	2.53243e-21	hypothetical protein
BP0648	2.96723	9.16821e-39	4.1552e-37	pseudogene
BP0649	3.27125	5.32105e-27	1.35361e-25	exported protein
BP0651	2.06638	5.59403e-21	9.9357e-20	D-lactate dehydrogenase
BP0661	1.04961	5.92243e-15	6.90892e-14	acetyl-CoA synthetase
BP0671	1.09496	4.04313e-07	1.93707e-06	exported protein
BP0672	1.34976	5.14838e-16	6.65576e-15	acetyl-CoA synthetase
BP0673	1.12093	7.22968e-08	3.82639e-07	hypothetical protein
BP0683	1.53191	4.36346e-17	6.03689e-16	45-dihydroxyphthalate decarboxylase
BP0684	2.74264	3.88862e-39	1.80386e-37	pseudogene
BP0684A	2.90555	2.81071e-36	1.13088e-34	2Fe-2S ferredoxin
BP0685	2.80136	1.24648e-72	2.89111e-70	dehydrogenase/oxidase
BP0686	1.83469	1.28169e-37	5.61523e-36	pseudogene
BP0783	2.40726	2.16228e-50	1.73998e-48	dioxygenase
BP0784	2.05928	7.49208e-25	1.669e-23	acetolactate synthase large subunit
BP0884	1.42482	5.61593e-10	3.9054e-09	carboxylase
BP0885	1.47517	0.00283266	0.00717352	pseudogene
BP0886	1.58385	4.66321e-07	2.21531e-06	hypothetical protein
BP0887	1.25761	2.68834e-05	0.000101243	hypothetical protein
BP0914	1.42414	1.07139e-08	6.24927e-08	binding-protein-dependent transport system inner membrane protein
BP0915	2.17092	3.33312e-23	6.60428e-22	binding-protein-dependent transport system inner membrane protein
BP0916	1.5405	2.42506e-10	1.76747e-09	pseudogene
BP0969	1.1675	0.0023666	0.006103	sulfate/thiosulfate transporter ATP-binding protein
BP0970	1.45888	6.16081e-05	0.000215164	pseudogene
BP0970A	1.04387	5.33858e-05	0.000188451	sulfate adenylyltransferase subunit 2
BP1009	1.02595	6.92122e-08	3.68789e-07	hypothetical protein
BP1113	1.20024	5.7837e-11	4.55192e-10	pseudogene
BP1176	1.25379	1.46551e-19	2.37799e-18	succinylglutamate desuccinylase
BP1188	1.27499	0.000236655	0.000748299	hypothetical protein
BP1195	1.13906	4.58581e-12	4.01819e-11	ferredoxin
BP1271	1.27119	0.000149431	0.000488562	pseudogene
BP1273	1.92445	5.49816e-13	5.33972e-12	ABC transporter ATP-binding protein
BP1274	2.41218	1.70897e-25	3.98725e-24	ABC transporter ATP-binding protein
BP1275	2.70804	5.0553e-64	7.11895e-62	leucine/isoleucine/valine ABC transporter permease
BP1276	2.2172	2.60965e-26	6.27431e-25	high-affinity branched-chain amino acid ABC transporter permease
BP1277	1.45693	2.85263e-12	2.56802e-11	leucine/isoleucine/valine ABC transporter substrate-binding protein
BP1351	2.13362	2.5034e-19	3.94836e-18	pseudogene
BP1352	1.56475	6.64867e-06	2.70544e-05	hypothetical protein
BP1353	1.76051	9.23196e-09	5.43308e-08	hypothetical protein
BP1354	1.33494	3.76369e-06	1.57875e-05	exported protein
BP1359	1.41136	4.97707e-20	8.35088e-19	mandelate racemase
BP1362	1.09652	1.37139e-11	1.14563e-10	amino acid ABC transporter ATP-binding protein
BP1379	1.15519	0.000393444	0.00118877	flagellar basal body L-ring protein
BP1445	1.60559	1.15949e-12	1.09114e-11	acyl-CoA dehydrogenase
BP1446	1.91791	1.333e-41	7.10272e-40	enoly-CoA hydratase
BP1447	1.89505	8.86161e-32	2.86404e-30	3-hydroxyisobutyrate dehydrogenase
BP1448	1.5591	1.10324e-24	2.40336e-23	hypothetical protein
BP1458	1.06943	2.60596e-06	1.1181e-05	ABC transporter permease
BP1472	1.19096	7.09443e-27	1.79316e-25	formate dehydrogenase large subunit
BP1475	1.25655	3.28576e-13	3.30504e-12	formate dehydrogenase subunit C
BP1483	1.18506	7.02626e-25	1.57412e-23	3-isopropylmalate dehydrogenase
BP1488	1.12141	1.80086e-07	9.15048e-07	membrane protein
BP1533	1.26289	1.36264e-13	1.41391e-12	binding-protein-dependent transport system inner membrane protein
BP1534	1.99482	4.7566e-60	5.68342e-58	ABC transporter ATP-binding protein
BP1589	1.7144	4.17742e-41	2.13916e-39	hypothetical protein
BP1650	1.22456	5.87155e-06	2.4066e-05	ABC transporter ATP-binding protein
BP1658	1.05343	1.49047e-17	2.114e-16	two component system sensor histidine kinase
BP1673	1.02087	0.0001379	0.000454251	exported protein
BP1675	3.84733	1.60541e-51	1.37612e-49	exported protein
BP1676	4.29878	4.33678e-134	5.69997e-131	pseudogene
BP1677	4.15822	4.61478e-62	5.8697e-60	pseudogene
BP1704	1.59516	8.78435e-05	0.000298078	membrane protein
BP1767	1.17654	2.49073e-07	1.23689e-06	autotransporter
BP1842	1.09416	2.31968e-33	7.95347e-32	class-V aminotransferase
BP1853	1.50054	6.45973e-10	4.45292e-09	pseudogene
BP1855	1.91482	9.67248e-14	1.02248e-12	glutamine ABC transporter ATP-binding protein
BP1856	1.50584	3.94036e-13	3.88421e-12	pseudogene
BP1860	1.40286	2.62051e-14	2.91883e-13	acetolactate synthase large subunit
BP1861	1.4397	4.67845e-19	7.15006e-18	citrate lyase subunit beta
BP1885	2.19752	3.05546e-37	1.28167e-35	pseudogene
BP1886	1.40878	8.10957e-16	1.01834e-14	membrane protein
BP1888	1.23791	3.20022e-07	1.55209e-06	pseudogene
BP1890	1.75205	1.89096e-10	1.40415e-09	membrane protein
BP1895	1.77329	4.08983e-15	4.82821e-14	5-oxoprolinase
BP1900	1.69555	2.42852e-25	5.56725e-24	exported protein
BP1919	1.69824	1.87667e-12	1.71687e-11	membrane protein
BP1921	1.55669	1.48216e-11	1.23035e-10	hydrolase
BP1927	1.13853	1.20547e-13	1.25745e-12	pseudogene
BP1928	1.14354	3.47757e-07	1.6804e-06	ABC transporter permease
BP1941	1.01141	7.32617e-08	3.87226e-07	membrane protein
BP1942	1.52915	7.98024e-24	1.62196e-22	N-glycosyltransferase
BP1943	1.04618	1.04952e-08	6.13985e-08	hemin storage protein
BP1950	1.04821	4.93752e-08	2.68163e-07	ABC transporter ATP-binding protein
BP1951	1.11966	1.82149e-13	1.87524e-12	ABC transporter ATP-binding protein
BP1952	1.64835	8.48296e-22	1.57034e-20	pseudogene
BP1953	1.39655	3.49543e-09	2.17047e-08	oxidoreductase
BP1970	1.05005	1.51369e-06	6.74402e-06	phosphoglucomutase
BP1971	1.04358	2.63138e-06	1.12655e-05	glucose-6-phosphate isomerase
BP1992	1.4583	1.72118e-17	2.43247e-16	membrane protein
BP1993	1.68607	6.28894e-12	5.39071e-11	exported protein
BP1994	1.96886	7.22125e-14	7.71636e-13	exported protein
BP1995	2.11589	2.89179e-31	9.19542e-30	membrane protein
BP1996	1.86106	4.53072e-19	6.95122e-18	type II secretion system protein
BP1997	1.85502	2.8261e-15	3.38703e-14	hypothetical protein
BP1998	1.11171	0.000121763	0.000404133	pseudogene
BP2021	1.11664	1.93843e-13	1.98526e-12	aconitate hydratase B
BP2066	1.03893	0.000297703	0.000923891	exported protein
BP2068	1.63726	6.42674e-15	7.47511e-14	exported protein
BP2069	1.98639	2.3198e-17	3.24361e-16	pseudogene
BP2070	1.68337	1.77732e-09	1.14697e-08	ABC transporter ATP-binding protein
BP2074	1.06152	1.53123e-07	7.85127e-07	DNA-binding protein
BP2089	1.48141	1.40769e-05	5.46313e-05	ABC transporter permease
BP2096	1.2274	1.54791e-12	1.42937e-11	fatty-acyl-CoA racemase
BP2097	1.57655	6.18861e-09	3.70846e-08	esterase
BP2098	1.44661	1.16573e-11	9.77977e-11	acyl-CoA ligase
BP2127	1.09213	1.42934e-14	1.61487e-13	exported oxidoreductase subunit
BP2128	1.1318	3.60792e-09	2.23329e-08	hypothetical protein
BP2157	1.96056	1.45011e-11	1.20883e-10	aldehyde dehydrogenase
BP2170	1.57214	2.00771e-06	8.79599e-06	cytochrome C oxidase subunit
BP2171	1.9426	4.03585e-10	2.86727e-09	cytochrome C oxidase subunit CcoQ
BP2172	2.09262	2.32136e-09	1.47631e-08	cytochrome C oxidase subunit III
BP2173	2.16551	1.18306e-05	4.63699e-05	ferredoxin
BP2217	1.09029	5.51542e-15	6.47241e-14	SIS family regulator
BP2218	2.54228	5.08369e-65	7.70962e-63	aminotransferase
BP2219	1.76762	4.22841e-12	3.72157e-11	cell surface protein
BP2220	2.30346	2.03606e-20	3.53664e-19	inner membrane protein
BP2228	1.06334	8.54809e-10	5.78133e-09	alanine racemase
BP2246	1.19738	0.00085738	0.00242341	SctL family type III secretion system stator protein BscL
BP2247	1.25591	3.23235e-05	0.000119561	type III secretion system sorting platform protein BscK
BP2248	1.4262	5.45249e-07	2.55031e-06	SctJ family type III secretion inner membrane ring lipoprotein BscJ
BP2249	1.72286	1.65614e-09	1.07581e-08	SctI family type III secretion system inner rod subunit BscI
BP2250	1.76242	2.31709e-08	1.30518e-07	hypothetical protein Bcr4
BP2251	1.91644	2.59078e-10	1.8813e-09	SycD/LcrH family type III secretion system chaperone BcrH2
BP2252	1.90874	1.04458e-15	1.30755e-14	type III secretion system translocon subunit BopB
BP2253	1.71656	6.36061e-13	6.10216e-12	type III secretion system translocon subunit BopD
BP2254	1.24889	2.59791e-06	1.11707e-05	SycD/LcrH family type III secretion system chaperone BcrH1
BP2258	1.26647	2.06474e-10	1.53032e-09	type III secretion chaperone SycN
BP2259	1.29382	5.26987e-09	3.18698e-08	hypothetical protein
BP2260	1.39883	7.16591e-12	6.11584e-11	hypothetical protein
BP2294	1.39493	1.06192e-10	8.09893e-10	integral membrane transport protein
BP2295	2.24202	4.96722e-24	1.02283e-22	integral membrane transport protein
BP2296	2.10376	4.2059e-18	6.188e-17	ABC transporter ATP-binding protein
BP2320	1.10392	3.13862e-05	0.000116312	inner membrane efflux protein
BP2354	1.33969	5.7629e-05	0.000201983	inner membrane protein
BP2366	1.09995	5.9724e-12	5.1316e-11	pseudogene
BP2395	1.17927	1.21929e-07	6.30925e-07	binding-protein-dependent transport permease
BP2396	1.18049	3.23923e-09	2.02093e-08	peptide ABC transporter substrate-binding protein
BP2397	2.26617	3.81869e-57	3.76428e-55	ABC transporter ATP-binding protein
BP2398	2.35561	4.00219e-25	9.12175e-24	L-asparaginase
BP2399	1.75719	3.4664e-14	3.78615e-13	transcriptional regulator
BP2417	1.24888	8.12831e-07	3.73107e-06	oxidoreductase
BP2514	1.09178	6.02863e-10	4.17033e-09	formyltetrahydrofolate deformylase
BP2515	1.1121	9.24016e-05	0.00031247	sarcosine oxidase subunit gamma
BP2548	1.23169	3.21801e-09	2.01088e-08	two component system sensor histidine kinase
BP2549	1.06706	0.00129661	0.00353076	sugar transport protein
BP2551	1.00153	3.58278e-15	4.24231e-14	ABC transporter ATP-binding protein
BP2552	1.39782	2.61632e-15	3.14516e-14	ABC transporter substrate-binding protein
BP2553	1.0829	6.32257e-11	4.93662e-10	exported protein
BP2555	1.26619	5.88475e-06	2.40951e-05	hypothetical protein
BP2556	1.1937	2.62e-06	1.1229e-05	hypothetical protein
BP2558	2.98871	2.81712e-34	1.03812e-32	LysR family transcriptional regulator
BP2559	2.1543	2.73913e-26	6.54568e-25	hypothetical protein
BP2593	1.32918	7.3399e-10	5.02452e-09	ABC transporter permease
BP2612	1.19183	1.84939e-07	9.37295e-07	hypothetical protein
BP2613	1.35585	1.89672e-11	1.55808e-10	hypothetical protein
BP2614	2.2354	1.70149e-27	4.5331e-26	ABC transporter permease
BP2615	2.47991	4.01178e-34	1.46467e-32	ABC transporter ATP-binding protein
BP2616	2.91356	1.21069e-48	7.95627e-47	ABC transporter substrate-binding protein
BP2617	2.84416	6.60469e-22	1.22841e-20	hypothetical protein
BP2618	1.66665	2.9366e-08	1.63315e-07	transcriptional regulator
BP2632	2.20136	1.84647e-32	6.22277e-31	GTP-binding protein
BP2633	2.44569	1.16006e-34	4.31521e-33	exonuclease
BP2634	2.24196	2.82586e-11	2.29267e-10	pseudogene
BP2638	1.92313	4.27556e-09	2.62594e-08	exported protein
BP2639	1.95923	2.09541e-19	3.35861e-18	integral membrane protein
BP2640	2.23971	8.12313e-23	1.57781e-21	ABC transporter permease
BP2641	2.14617	1.89886e-30	5.89544e-29	pseudogene
BP2642	1.89537	3.31084e-11	2.66966e-10	ABC transporter ATP-binding protein
BP2644	1.81394	3.72498e-24	7.81255e-23	glycerol-3-phosphate dehydrogenase
BP2667	1.5705	1.35174e-14	1.53158e-13	adhesin
BP2669	1.07449	0.00379188	0.0093097	integral membrane protein
BP2670	2.118	2.07513e-10	1.53513e-09	membrane permease
BP2671	1.31562	1.36388e-08	7.90851e-08	exported protein
BP2675	1.15321	2.06951e-08	1.1758e-07	phenylacetate-coenzyme A ligase
BP2677	1.20342	5.49886e-12	4.76527e-11	2-(12-epoxy-12-dihydrophenyl)acetyl-CoA isomerase
BP2678	1.25573	3.35097e-09	2.08734e-08	oxidoreductase
BP2680	1.0472	1.15022e-19	1.88187e-18	pseudogene
BP2681	1.62496	3.76429e-24	7.85322e-23	phenylacetic acid degradation protein
BP2682	1.29276	1.8178e-16	2.42969e-15	phenylacetic acid degradation protein
BP2693	1.07784	8.48713e-12	7.1659e-11	gamma-glutamyltranspeptidase
BP2705	1.19792	8.53584e-09	5.03091e-08	molybdenum-binding protein
BP2836	1.43615	6.83948e-18	1.00253e-16	DNA-binding protein
BP2903	3.05326	3.31237e-50	2.56091e-48	glycolate oxidase iron-sulfur subunit
BP2904	2.84193	9.54935e-57	9.18368e-55	glycolate oxidase FAD binding subunit
BP2905	1.97199	1.56991e-09	1.02486e-08	glycolate oxidase subunit
BP2982	1.63047	6.57124e-21	1.1619e-19	pseudogene
BP3051	1.20495	5.02258e-07	2.37459e-06	membrane protein
BP3059	1.33469	7.46285e-46	4.52708e-44	tRNA CCA-pyrophosphorylase
BP3062	1.14769	3.51352e-11	2.82155e-10	integral membrane transport protein
BP3063	1.49307	7.40151e-28	1.98532e-26	aminohydrolase
BP3131	1.38205	1.08331e-13	1.14211e-12	oxidoreductase
BP3132	1.61085	6.80366e-15	7.89024e-14	hypothetical protein
BP3161	1.38573	3.23098e-19	5.01566e-18	peptide ABC transporter permease
BP3162	1.42919	1.06007e-10	8.09893e-10	pseudogene
BP3167	1.07397	1.79812e-09	1.15849e-08	pseudogene
BP3167A	1.15693	1.7443e-14	1.96508e-13	pseudogene
BP3192	1.45581	4.30863e-06	1.79208e-05	ABC transporter permease
BP3194	1.43873	0.0017741	0.00469483	ABC transporter ATP-binding protein
BP3195	1.01065	0.0138439	0.0294267	ABC transporter ATP-binding protein
BP3236	3.95371	1.04438e-24	2.28777e-23	pseudogene
BP3237	2.34505	1.65339e-10	1.23941e-09	peptide ABC transporter substrate-binding protein
BP3262	1.06064	2.26961e-15	2.75357e-14	anthranilate phosphoribosyltransferase
BP3365	1.31497	0.00302959	0.00762816	hypothetical protein
BP3440	1.16591	2.59789e-07	1.28204e-06	exported protein
BP3453	3.12856	2.60191e-19	4.08738e-18	thiamine pyrophosphate protein
BP3454	2.52479	1.74112e-11	1.43625e-10	lipoprotein
BP3455	1.45007	8.22735e-05	0.000280384	taurine dioxygenase
BP3474	1.40558	1.30604e-13	1.35876e-12	pseudogene
BP3476	2.20183	1.83833e-21	3.30983e-20	binding-protein-dependent transport system permease
BP3477	2.51973	6.23206e-29	1.76784e-27	binding-protein-dependent transport system inner membrane protein
BP3479	1.48399	8.68364e-25	1.92357e-23	pseudogene
BP3481	1.19254	6.18493e-05	0.000215679	exported protein
BP3497	1.1825	1.91822e-06	8.43206e-06	hypothetical protein
BP3498	1.17461	4.66492e-09	2.85131e-08	hypothetical protein
BP3499	1.37912	3.58171e-13	3.56633e-12	hypothetical protein
BP3500	1.59625	3.01814e-15	3.59532e-14	dehydrogenase
BP3539	1.36011	4.11252e-12	3.62767e-11	acetylornithine aminotransferase
BP3568	2.25705	1.6461e-22	3.09076e-21	exported protein
BP3569	2.81028	4.26434e-23	8.40714e-22	branched-chain amino acid ABC transporter permease
BP3570	2.73276	6.65771e-35	2.52417e-33	branched-chain amino acid ABC transporter permease/ATP-binding protein
BP3573	3.91432	9.36001e-75	2.46043e-72	branched-chain amino acid ABC transporter permease
BP3574	3.75933	2.20098e-82	6.67574e-80	branched-chain amino acid ABC transporter permease
BP3575	3.17969	4.2224e-50	3.14131e-48	exported protein
BP3576	2.44792	3.47493e-15	4.127e-14	ABC transporter ATP-binding protein
BP3577	1.57016	1.81701e-06	8.02292e-06	ABC transporter ATP-binding protein
BP3680	1.00871	1.67619e-09	1.08704e-08	malate synthase G
BP3695	1.26679	0.00102051	0.00284794	hydroxymethylglutaryl-CoA lyase
BP3696	1.14121	0.000483674	0.00142963	exported protein
BP3701	1.26337	2.22533e-09	1.41982e-08	exported protein
BP3702	1.88551	1.68685e-24	3.59526e-23	GntR family transcriptional regulator
BP3703	2.18561	2.12278e-20	3.65508e-19	nitrate/sulfonate/bicarbonate ABC transporter permease
BP3704	1.88506	4.25599e-08	2.32107e-07	nitrate/sulfonate/bicarbonate ABC transporter substrate-binding protein
BP3717	1.08433	2.15916e-06	9.41765e-06	hypothetical protein
BP3719	1.04552	0.00105013	0.00292419	branched-chain amino acid ABC transporter permease
BP3720	1.13565	3.38944e-05	0.000124669	branched-chain amino acid ABC transporter permease
BP3804	1.21961	1.91909e-07	9.70125e-07	transport system permease
BP3805	1.82915	6.81587e-08	3.63667e-07	pseudogene
BP3828	2.71433	3.5027e-41	1.81726e-39	amino acid ABC transporter ATP-binding protein
BP3829	2.80674	8.42444e-60	9.50207e-58	amino acid ABC transporter permease
BP3830	2.40633	3.22645e-27	8.36967e-26	amino acid ABC transporter permease
BP3831	1.35312	1.25989e-12	1.17719e-11	ABC transporter substrate-binding protein
BP3842	1.06681	1.19834e-13	1.25333e-12	hypothetical protein
BP3856	1.03259	3.36495e-08	1.84791e-07	taurine catabolism dioxygenase
BP3858	1.9632	2.21964e-15	2.70125e-14	ABC transporter ATP-binding protein
BP3859	2.04173	9.8704e-25	2.17425e-23	ABC transporter ATP-binding protein
BP3860	1.89482	1.78953e-33	6.18958e-32	transport system permease
BP3861	1.2132	8.84818e-07	4.03801e-06	transport system permease
Candidate_Transcript_047	1.36129	4.18999e-05	0.000151988	not_annotated
Candidate_Transcript_204	1.53641	1.03627e-09	6.949e-09	not_annotated
Candidate_Transcript_276	1.97709	6.11555e-20	1.01745e-18	not_annotated
Candidate_Transcript_277	1.84856	5.24147e-16	6.75397e-15	not_annotated
Candidate_Transcript_294	1.0862	2.40894e-06	1.04493e-05	not_annotated
Candidate_Transcript_298	1.36028	0.000228721	0.000726404	not_annotated
Candidate_Transcript_305	1.725	3.3395e-06	1.41132e-05	not_annotated
Candidate_Transcript_306	1.5849	4.38876e-05	0.000158615	not_annotated
Candidate_Transcript_430	1.19382	3.15509e-09	1.97469e-08	not_annotated
Candidate_Transcript_444	1.28956	3.66871e-13	3.64376e-12	not_annotated
Candidate_Transcript_476	1.58135	6.71449e-11	5.22194e-10	not_annotated
Candidate_Transcript_522	1.62646	1.02527e-12	9.71792e-12	not_annotated

## Sheet: downregulated
GeneID	log2FoldChange	pvalue	padj	Annotation
BP0007	-1.00519	3.02514e-08	1.6753e-07	elongation factor Tu
BP0010	-1.74843	2.55547e-08	1.42925e-07	50S ribosomal protein L11
BP0011	-1.71974	1.14472e-10	8.68404e-10	50S ribosomal protein L1
BP0013	-1.59767	4.49197e-10	3.16283e-09	50S ribosomal protein L10
BP0014	-1.52581	3.01127e-07	1.46767e-06	50S ribosomal protein L7/L12
BP0015	-1.18539	4.77409e-09	2.89604e-08	DNA-directed RNA polymerase subunit beta
BP0036	-1.3242	4.76138e-09	2.89278e-08	acyltransferase
BP0074	-1.52223	3.25355e-06	1.37795e-05	chaperone protein HtpG
BP0116	-1.93113	2.78117e-16	3.69231e-15	hypothetical protein
BP0117	-1.28075	3.54172e-16	4.62417e-15	hypothetical protein
BP0134	-2.6644	7.53681e-36	2.97176e-34	bacterioferritin-associated ferredoxin
BP0135	-2.29797	3.20365e-18	4.73108e-17	LysR family transcriptional regulator
BP0181	-1.16605	6.07325e-16	7.74978e-15	exported protein
BP0189	-1.11313	2.87183e-07	1.40318e-06	hypothetical protein
BP0193	-1.56286	6.91757e-07	3.19765e-06	superoxide dismutase
BP0198	-1.65338	4.69667e-12	4.1062e-11	GntR family transcriptional regulator
BP0207	-1.24425	7.06931e-07	3.26397e-06	aldehyde dehydrogenase
BP0208	-2.37465	4.12513e-127	3.25308e-124	oxidoreductase
BP0209	-2.60638	2.89535e-55	2.71818e-53	GntR family transcriptional regulator
BP0229	-2.85147	1.7226e-20	3.0054e-19	beta-D-hydroxybutyrate dehydrogenase
BP0230	-3.77466	1.02892e-37	4.55847e-36	pseudogene
BP0231	-3.67751	6.50405e-32	2.11946e-30	4-carboxymuconolactone decarboxylase
BP0232	-3.95792	8.75488e-58	8.85141e-56	pseudogene
BP0234	-2.01035	1.18362e-12	1.1112e-11	C4-dicarboxylate ABC transporter substrate-binding protein
BP0235	-4.53135	1.78151e-26	4.36304e-25	membrane protein
BP0278	-1.44189	3.04766e-26	7.23911e-25	large-conductance mechanosensitive channel
BP0288	-1.28184	3.35349e-10	2.39544e-09	transcriptional regulator
BP0291	-1.46772	1.08683e-13	1.14277e-12	LysR family transcriptional regulator
BP0292	-1.25019	8.7722e-21	1.54414e-19	pseudogene
BP0318	-1.45235	6.60934e-09	3.93665e-08	rubredoxin
BP0319	-1.15145	9.52338e-11	7.31982e-10	hypothetical protein
BP0349	-2.35244	2.92191e-14	3.2272e-13	heme uptake regulator
BP0350	-2.09247	1.30864e-14	1.48703e-13	hypothetical protein
BP0368	-1.6473	1.79977e-39	8.55e-38	glutamate dehydrogenase
BP0386	-1.09785	3.80376e-26	8.98098e-25	thioredoxin
BP0395	-1.20888	1.40427e-10	1.05669e-09	exported protein
BP0419	-1.46295	5.7293e-16	7.35851e-15	LysR family transcriptional regulator
BP0428	-1.22579	6.37661e-30	1.91931e-28	GntR family transcriptional regulator
BP0437	-1.44506	3.22914e-16	4.27264e-15	LysR family transcriptional regulator
BP0442	-1.33612	3.27635e-10	2.34458e-09	metallo-beta-lactamase family protein
BP0479	-1.01877	1.01771e-06	4.59134e-06	sulfite oxidase subunit YedY
BP0487	-1.9705	5.41893e-14	5.84092e-13	amidase
BP0488	-3.63166	2.52106e-59	2.76126e-57	transcriptional regulator
BP0497	-2.27204	9.76441e-36	3.81199e-34	pseudogene
BP0501	-2.40645	1.91555e-27	5.06915e-26	pseudogene
BP0515	-1.69043	2.35955e-18	3.51084e-17	hypothetical protein
BP0531	-5.64216	1.99667e-127	1.96822e-124	exported protein
BP0532	-3.04446	4.63547e-88	1.6616e-85	substrate-CoA ligase
BP0544	-3.42373	1.33982e-22	2.55213e-21	4-oxalocrotonate tautomerase
BP0546	-1.69768	1.39715e-17	1.98879e-16	bacterioferritin
BP0552	-1.43853	6.28227e-17	8.66119e-16	peptide deformylase
BP0566	-2.66881	2.3344e-37	9.97642e-36	dioxygenase
BP0567	-1.90585	2.40179e-19	3.81865e-18	L-aspartate dehydrogenase
BP0575	-1.39574	1.02532e-28	2.84706e-27	MarR family transcriptional regulator
BP0578	-3.91137	3.47061e-43	1.98328e-41	hypothetical protein
BP0586	-1.47151	4.20782e-05	0.000152495	ferredoxin
BP0589	-1.34956	8.23721e-06	3.3041e-05	exported protein
BP0634	-1.78268	4.62311e-13	4.52331e-12	acyl-CoA dehydrogenase
BP0696	-1.1034	5.09059e-06	2.1018e-05	pseudogene
BP0713	-1.24448	1.02067e-14	1.16991e-13	pseudogene
BP0720	-1.03514	3.85457e-13	3.81874e-12	hypothetical protein
BP0726	-2.61687	2.12186e-40	1.05905e-38	peptide ABC transporter substrate-binding protein
BP0727	-2.6614	4.80516e-37	1.99439e-35	transcriptional regulator
BP0736	-1.09794	6.6573e-05	0.000231072	ferric siderophore receptor
BP0738	-1.00529	1.26469e-05	4.94217e-05	pseudogene
BP0770	-1.07295	1.22824e-06	5.50963e-06	membrane protein
BP0771	-2.59664	9.60725e-54	8.41808e-52	exported protein
BP0772	-3.00891	1.29914e-40	6.56732e-39	acetoacetyl-CoA reductase
BP0773	-3.84091	5.98284e-34	2.14458e-32	acetolactate synthase large subunit
BP0774	-1.15173	7.82224e-11	6.07147e-10	GntR family transcriptional regulator
BP0790	-1.43009	8.87173e-08	4.63942e-07	acetolactate synthase small subunit
BP0791	-1.36509	1.68378e-16	2.26592e-15	ketol-acid reductoisomerase
BP0805	-2.79401	3.68129e-85	1.20961e-82	transcriptional regulator
BP0806	-1.95138	2.6873e-31	8.61466e-30	methylaspartate ammonia-lyase
BP0807	-1.53944	1.50566e-24	3.24416e-23	exported protein
BP0813	-1.19203	1.77057e-09	1.14448e-08	short-chain dehydrogenase
BP0814	-1.10555	2.83426e-07	1.38826e-06	LysR family transcriptional regulator
BP0822	-1.68917	1.9524e-19	3.14216e-18	hydantoin utilization protein A
BP0823	-3.06392	2.40981e-103	1.05577e-100	transcriptional regulator
BP0840	-1.29005	3.40943e-13	3.4106e-12	outer membrane porin protein
BP0857	-1.52998	8.60798e-17	1.17852e-15	TonB-dependent receptor for iron transport
BP0862	-2.16424	1.31519e-28	3.62643e-27	LysR family transcriptional regulator
BP0870	-1.05452	8.46971e-05	0.000288394	exported protein
BP0877	-1.89694	2.96739e-33	1.00866e-31	hypothetical protein
BP0893	-3.31313	8.77103e-55	8.04283e-53	hypothetical protein
BP0894	-1.72078	1.03213e-34	3.87591e-33	mannose-6-phosphate isomerase
BP0895	-1.43328	1.6178e-22	3.05214e-21	hypothetical protein
BP0896	-1.41641	2.94175e-05	0.000109738	hypothetical protein
BP0918	-3.09085	1.04178e-26	2.59983e-25	hypothetical protein
BP0922	-1.94324	5.29637e-10	3.69621e-09	hypothetical protein
BP0923	-1.91433	1.7455e-12	1.60058e-11	hypothetical protein
BP0928	-2.02113	2.0634e-20	3.56842e-19	LysR family transcriptional regulator
BP0934	-1.30529	0.00218427	0.00569614	hypothetical protein
BP0936	-1.32096	3.66458e-16	4.76879e-15	LysR family transcriptional regulator
BP0939	-2.53989	3.89275e-12	3.44151e-11	hypothetical protein
BP0943	-1.40466	4.08829e-16	5.30268e-15	outer membrane protein A
BP0972	-1.81663	3.82966e-14	4.1651e-13	hypothetical protein
BP0973	-2.39667	5.39878e-29	1.54257e-27	membrane protein
BP1002	-4.43625	3.56116e-58	3.69517e-56	enoyl-ACP reductase
BP1003	-4.14483	1.55607e-48	1.00583e-46	acetate kinase
BP1004	-3.68659	1.60535e-11	1.32981e-10	phosphate acetyltransferase
BP1005	-2.1519	5.94295e-12	5.1316e-11	hypothetical protein
BP1022	-1.84551	1.35895e-15	1.69033e-14	flagellar transcriptional activator FlhD
BP1023	-1.08616	1.50275e-08	8.65014e-08	transcriptional activator FlhC
BP1087	-1.41001	3.35577e-16	4.39594e-15	hypothetical protein
BP1097	-1.18926	0.0016233	0.00434239	amino acids binding protein
BP1101	-1.11013	2.55135e-07	1.26382e-06	membrane protein
BP1135	-1.56274	1.73832e-21	3.14413e-20	pseudogene
BP1139	-2.34943	5.97194e-11	4.69071e-10	iron uptake protein
BP1140	-1.20232	2.64227e-05	9.96028e-05	pseudogene
BP1151	-1.11614	2.93502e-07	1.43228e-06	hypothetical protein
BP1152	-2.2987	7.28171e-31	2.29694e-29	exported protein
BP1153	-1.85145	1.3689e-18	2.0523e-17	exported protein
BP1154	-1.65346	3.86647e-20	6.54313e-19	membrane protein
BP1155	-1.1925	1.49663e-12	1.38852e-11	4Fe-4S binding domain-containing protein
BP1162	-2.48134	3.47733e-28	9.39116e-27	LysR family transcriptional regulator
BP1163	-1.44467	1.22959e-21	2.25501e-20	short-chain dehydrogenase
BP1165	-1.33192	2.06564e-12	1.87669e-11	sodium/solute symporter
BP1165A	-2.27429	8.20485e-06	3.29447e-05	membrane protein
BP1184	-1.18525	1.90529e-19	3.07892e-18	amino acid ABC transporter substrate-binding protein
BP1186	-1.53043	7.11363e-18	1.03121e-16	hypothetical protein
BP1198	-2.30855	3.03594e-13	3.06941e-12	chaperone protein ClpB
BP1229	-2.40029	1.23562e-36	5.02272e-35	exported protein
BP1247	-1.1085	1.94502e-11	1.59443e-10	translation initiation factor IF-2
BP1248	-1.20938	6.65535e-17	9.14357e-16	ribosome-binding factor A
BP1290	-2.02344	9.73798e-18	1.40134e-16	hypothetical protein
BP1291	-1.53012	4.98057e-24	1.02283e-22	hypothetical protein
BP1302	-1.16531	4.15774e-07	1.98686e-06	exported protein
BP1303	-1.57827	1.41096e-08	8.15748e-08	pseudogene
BP1310	-2.47634	1.63293e-15	2.01839e-14	pseudogene
BP1311	-1.89886	1.84697e-68	3.4679e-66	membrane protein
BP1312	-2.06204	5.93899e-25	1.33814e-23	pseudogene
BP1313	-1.30347	5.97036e-12	5.1316e-11	hypothetical protein
BP1315	-1.41459	9.01337e-06	3.58625e-05	universal stress family protein
BP1341	-1.32905	6.78174e-10	4.66673e-09	pseudogene
BP1342	-3.63434	1.10794e-77	3.12042e-75	hypothetical protein
BP1343	-2.09967	2.27594e-48	1.44742e-46	pseudogene
BP1402	-1.18453	9.77296e-06	3.86895e-05	flagellar motor switch protein FliG
BP1421	-1.19453	2.29188e-07	1.14391e-06	uridylate kinase
BP1422	-1.29722	2.23631e-11	1.82185e-10	ribosome recycling factor
BP1423	-1.04817	7.97291e-11	6.17626e-10	isoprenyl transferase
BP1435	-1.01585	2.54919e-10	1.85451e-09	phosphoenolpyruvate synthase regulatory protein
BP1507	-2.16069	3.1838e-12	2.84819e-11	extracellular solute-binding protein
BP1531	-1.59835	5.5628e-15	6.50865e-14	arginase
BP1561	-1.01	0.000415308	0.00124909	exported protein
BP1568	-3.35258	6.6914e-109	3.76917e-106	serotype 3 fimbrial subunit
BP1599	-1.52467	8.42907e-19	1.2734e-17	LysR family transcriptional regulator
BP1606	-1.3687	7.09348e-18	1.03121e-16	ferredoxin--NADP reductase
BP1683	-2.24461	2.084e-10	1.53593e-09	transcriptional regulator
BP1684	-1.09445	2.57582e-07	1.27274e-06	pseudogene
BP1707	-1.22247	8.6794e-11	6.69723e-10	ABC transporter ATP-binding protein
BP1713	-1.69838	1.25777e-14	1.43335e-13	thioredoxin 2
BP1714	-1.46755	4.24329e-12	3.72635e-11	pseudogene
BP1726	-2.52013	1.07897e-26	2.67572e-25	MerR family transcriptional regulator
BP1727	-1.3828	2.88251e-14	3.19262e-13	exported protein
BP1728	-2.20167	1.50366e-25	3.52913e-24	glutaredoxin
BP1736	-2.45375	8.43711e-69	1.66338e-66	exported protein
BP1737	-2.33319	8.54839e-38	3.83026e-36	membrane protein
BP1738	-2.42123	5.38195e-46	3.31578e-44	hypothetical protein
BP1749	-1.79927	2.05791e-07	1.03631e-06	AsnC family transcriptional regulator
BP1761	-1.0595	0.000229176	0.000726982	ABC transporter ATP-binding protein
BP1762	-1.05921	1.52496e-06	6.78659e-06	50S ribosomal protein L3 glutamine methyltransferase
BP1763	-1.13753	6.7518e-07	3.13204e-06	succinyl-diaminopimelate desuccinylase
BP1764	-1.10673	2.73183e-06	1.16702e-05	2345-tetrahydropyridine-26-dicarboxylate N-succinyltransferase
BP1766	-1.78219	1.28235e-19	2.08938e-18	exported protein
BP1777	-1.28556	5.02287e-13	4.89017e-12	Lon protease
BP1778	-1.34565	2.42294e-19	3.83681e-18	LysR family transcriptional regulator
BP1779	-2.94836	9.025e-45	5.31128e-43	hypothetical protein
BP1794	-1.28098	2.04177e-25	4.73571e-24	LexA repressor
BP1797	-1.86891	1.12821e-22	2.18065e-21	low molecular weight protein-tyrosine-phosphatase
BP1798	-2.23483	6.25661e-16	7.93241e-15	DNA-binding protein
BP1799	-1.80244	2.29257e-13	2.3298e-12	cysteine desulfurase
BP1800	-1.37823	4.11664e-08	2.24819e-07	[Fe-S] cluster scaffold protein
BP1801	-1.11493	4.29787e-06	1.79139e-05	[Fe-S] cluster formation/repair protein
BP1883	-1.24421	1.83035e-13	1.87945e-12	fimbrial adhesin
BP1884	-1.02652	3.18552e-12	2.84819e-11	filamentous hemagglutinin transporter protein FhaC
BP1893	-1.52432	5.16483e-08	2.78209e-07	pseudogene
BP1894	-1.61527	7.82304e-12	6.6336e-11	hypothetical protein
BP1915	-2.68541	5.39646e-11	4.26418e-10	hypothetical protein
BP1916	-1.66914	3.49247e-08	1.91242e-07	hypothetical protein
BP1939	-2.257	8.65282e-62	1.06619e-59	ArsR family transcriptional regulator
BP1940	-1.14172	1.22381e-09	8.09643e-09	N-ethylmaleimide reductase
BP1945	-1.54983	3.27978e-13	3.30504e-12	membrane protein
BP1962	-1.4659	1.58252e-06	7.03479e-06	ferrisiderophore receptor
BP2006	-1.74599	2.2623e-14	2.53416e-13	hypothetical protein
BP2007	-1.72889	9.96034e-20	1.6364e-18	ECF-family RNA polymerase sigma factor
BP2008	-1.37374	2.4357e-09	1.54405e-08	exported protein
BP2016	-1.28031	1.00022e-06	4.51759e-06	ferric siderophore receptor
BP2030	-1.76198	2.58524e-20	4.41281e-19	LysR family transcriptional regulator
BP2047	-1.08653	1.75732e-06	7.76808e-06	DNA-binding protein Bph2
BP2055	-1.08348	5.01876e-12	4.37809e-11	glycine/betaine ABC transporter substrate-binding protein
BP2056	-1.2045	1.34145e-05	5.21631e-05	binding-protein-dependent transport protein
BP2057	-1.74747	2.38926e-08	1.342e-07	ABC transporter ATP-binding protein
BP2061	-2.04461	2.39811e-20	4.1112e-19	GntR family transcriptional regulator
BP2062	-1.82849	2.27956e-24	4.80659e-23	malonyl-CoA decarboxylase
BP2085	-3.51428	2.86251e-241	1.12869e-237	isocitrate lyase
BP2107	-2.6326	8.43451e-60	9.50207e-58	hypothetical protein
BP2131	-1.03053	2.08392e-10	1.53593e-09	hypothetical protein
BP2132	-1.54909	1.05631e-45	6.31067e-44	hypothetical protein
BP2144	-2.55564	3.65144e-49	2.48235e-47	hypothetical protein
BP2145	-2.99613	4.78657e-51	4.01562e-49	ArsR family transcriptional regulator
BP2148	-2.34567	4.77438e-30	1.45933e-28	hypothetical protein
BP2159	-1.02394	0.0091527	0.0203548	pseudogene
BP2211	-1.074	2.0829e-15	2.55058e-14	DNA-binding protein
BP2212	-2.86125	5.65087e-30	1.71395e-28	nitric oxide dioxygenase
BP2215	-1.51005	1.72376e-12	1.58433e-11	L-24-diaminobutyric acid acetyltransferase
BP2216	-1.68108	2.20197e-12	1.99595e-11	MarR family transcriptional regulator
BP2286	-1.52347	2.27206e-13	2.31492e-12	MarR family transcriptional regulator
BP2287	-1.42018	2.51851e-07	1.24912e-06	pseudogene
BP2312	-1.35981	3.61577e-10	2.57811e-09	hypothetical protein
BP2374	-1.67832	2.79331e-07	1.36991e-06	hypothetical protein
BP2375	-1.16414	3.14056e-10	2.2515e-09	pseudogene
BP2376	-1.06777	1.60351e-08	9.17656e-08	hypothetical protein
BP2386	-1.04227	1.60838e-09	1.04824e-08	enolase
BP2412	-1.05564	4.53996e-08	2.47252e-07	pseudogene
BP2414	-3.18988	2.38791e-26	5.81207e-25	hypothetical protein
BP2427A	-1.9526	1.2987e-17	1.85535e-16	pseudogene
BP2468	-1.3678	1.34526e-07	6.91575e-07	virulence protein
BP2499	-2.60845	1.89644e-11	1.55808e-10	chaperone protein DnaK
BP2500	-1.66082	1.90903e-07	9.6628e-07	thioredoxin
BP2501	-2.09216	2.97521e-14	3.27688e-13	heat shock protein GrpE
BP2545	-1.20063	3.218e-28	8.75073e-27	recombination regulator RecX
BP2546	-1.34417	4.22413e-47	2.64377e-45	recombinase A
BP2562	-1.81752	1.7089e-28	4.6793e-27	aspartate carbamoyltransferase
BP2571	-1.21363	2.74954e-19	4.30215e-18	transcriptional regulatory protein
BP2572	-1.00118	2.15938e-24	4.57766e-23	integration host factor subunit alpha
BP2573	-1.23898	0.000160335	0.000522481	phenylalanine--tRNA ligase subunit beta
BP2620	-1.20762	4.8991e-08	2.66443e-07	membrane efflux protein
BP2621	-1.14823	1.74112e-10	1.3027e-09	TetR family transcriptional regulator
BP2626	-2.68974	1.77129e-50	1.45504e-48	hypothetical protein
BP2652	-1.35013	1.19403e-17	1.71203e-16	exported protein
BP2684	-1.21585	2.38895e-10	1.74631e-09	phenylacetate-CoA oxygenase subunit PaaA
BP2719	-3.48044	7.38161e-70	1.53188e-67	exported protein
BP2720	-2.64198	9.0949e-50	6.40378e-48	TetR family transcriptional regulator
BP2722	-2.89253	1.1637e-58	1.24013e-56	membrane transport ATPase
BP2741	-2.55694	5.31751e-34	1.92357e-32	TetR family transcriptional regulator
BP2742	-2.40396	2.35305e-37	9.97642e-36	membrane transport protein
BP2761	-1.09267	6.27572e-13	6.0354e-12	superoxide dismutase
BP2782	-2.42074	2.14686e-30	6.61334e-29	lipoprotein
BP2783	-1.17835	1.1624e-07	6.0228e-07	threonine synthase
BP2792	-1.11373	3.44883e-17	4.78829e-16	hypothetical protein
BP2801	-1.53622	2.4236e-15	2.93137e-14	transcriptional regulator
BP2802	-1.75113	5.95111e-32	1.97187e-30	exported protein
BP2841	-2.82844	2.4482e-63	3.32871e-61	short-chain dehydrogenase
BP2871	-1.50256	3.60688e-11	2.89063e-10	hypothetical protein
BP2872	-1.43699	1.06822e-05	4.2078e-05	AsnC family transcriptional regulator
BP2873	-2.83024	4.96975e-24	1.02283e-22	exported protein
BP2882	-1.4153	9.50901e-09	5.57947e-08	LysR family transcriptional regulator
BP2887	-1.21584	1.92246e-12	1.75469e-11	hypothetical protein
BP2928	-4.36904	3.38853e-42	1.85569e-40	membrane transport protein
BP2929	-3.0688	2.42476e-29	7.0821e-28	regulatory protein
BP2937	-1.54789	1.24247e-42	6.99866e-41	hypothetical protein
BP2953	-1.24203	1.7209e-12	1.58433e-11	hypothetical protein
BP2958	-1.09736	2.18238e-13	2.2293e-12	iron-sulfur cluster insertion protein ErpA
BP2981	-1.07813	2.53401e-09	1.60379e-08	AsnC family transcriptional regulator
BP2987	-2.62521	1.08874e-36	4.47179e-35	D-alanine-D-alanyl carrier protein ligase
BP2988	-1.92355	7.29214e-10	5.0005e-09	hypothetical protein
BP2989	-1.59837	3.38099e-09	2.10272e-08	hypothetical protein
BP2991	-1.041	8.29259e-06	3.32293e-05	acyl carrier protein
BP3011	-1.40388	1.02961e-12	9.73565e-12	hypothetical protein
BP3030	-1.33771	5.1075e-24	1.04346e-22	rRNA small subunit methyltransferase H
BP3031	-2.81748	3.93948e-50	2.98719e-48	cell division protein MraZ
BP3037	-1.22188	3.58674e-07	1.7268e-06	hypothetical protein
BP3039	-2.19209	4.63148e-27	1.18584e-25	leucine-responsive regulatory protein
BP3040	-1.23623	1.61243e-23	3.24377e-22	hemolysin
BP3057	-1.03291	5.48323e-05	0.000192867	ATP-dependent RNA helicase
BP3068	-1.21288	5.40251e-12	4.70245e-11	adenosylhomocysteinase
BP3086	-2.08053	6.25172e-16	7.93241e-15	ATP-dependent protease subunit HsIV
BP3095	-1.54076	5.95125e-39	2.72858e-37	molybdate ABC transporter substrate-binding protein ModA
BP3096	-4.25199	7.29959e-184	1.43911e-180	hydrolase
BP3097	-1.32044	1.89303e-05	7.26797e-05	hypothetical protein
BP3098	-4.86284	2.48635e-50	1.96074e-48	hypothetical protein
BP3099	-3.85386	4.33088e-50	3.16234e-48	exported protein
BP3134	-1.14453	2.23645e-06	9.73323e-06	homogentisate 12-dioxygenase
BP3177	-1.37426	2.70201e-06	1.15553e-05	methylaspartate ammonia-lyase
BP3181	-1.33173	4.59437e-15	5.40764e-14	SpoVR family protein
BP3182	-2.07803	1.41112e-21	2.56407e-20	hypothetical protein
BP3231	-1.67074	3.63708e-49	2.48235e-47	osmotically inducible lipoprotein B
BP3244	-1.56879	7.80764e-12	6.6336e-11	oxidoreductase
BP3245	-2.92234	2.78703e-27	7.32616e-26	membrane protein
BP3255	-2.90008	2.19553e-37	9.51314e-36	LysR family transcriptional regulator
BP3280	-1.33591	1.33585e-21	2.43855e-20	pseudogene
BP3283	-1.29466	3.08802e-05	0.000114544	ATP synthase subunit C
BP3284	-1.60831	2.7561e-07	1.35503e-06	ATP synthase subunit B
BP3285	-2.01351	6.04192e-10	4.1722e-09	ATP synthase subunit delta
BP3286	-2.21145	3.159e-19	4.9233e-18	ATP synthase subunit alpha
BP3287	-2.11054	1.9437e-18	2.90303e-17	ATP synthase subunit gamma
BP3288	-1.76249	3.8306e-12	3.39417e-11	ATP synthase subunit beta
BP3289	-1.37705	1.13799e-06	5.11642e-06	ATP synthase subunit epsilon
BP3301	-1.71802	4.13044e-19	6.38679e-18	pseudogene
BP3302	-3.02103	1.01815e-16	1.38433e-15	hypothetical protein
BP3319	-1.58413	1.62809e-30	5.09488e-29	IclR family transcriptional regulator
BP3353	-1.08084	0.00411337	0.0100427	hypothetical protein
BP3385	-1.32264	1.38403e-24	2.99848e-23	hypothetical protein
BP3409	-2.68589	9.2339e-40	4.49497e-38	hypothetical protein
BP3441	-3.05438	8.57543e-34	3.04621e-32	hypothetical protein
BP3495	-1.67652	6.7e-09	3.98463e-08	molecular chaperone GroEL
BP3496	-2.21661	3.90326e-11	3.10293e-10	co-chaperonin GroES
BP3513	-1.01469	3.67907e-11	2.94251e-10	hypothetical protein
BP3517	-1.62616	3.28845e-05	0.000121181	membrane protein
BP3518	-1.05749	0.000112359	0.000375131	phospholipase D family protein
BP3544	-1.64006	1.96832e-15	2.41778e-14	lipoprotein
BP3545	-3.79183	1.01537e-28	2.83944e-27	hypothetical protein
BP3546	-4.91405	7.15218e-50	5.12746e-48	hypothetical protein
BP3552	-1.87632	1.84663e-29	5.47464e-28	peroxiredoxin
BP3582	-1.24665	1.19993e-10	9.06386e-10	ferredoxin
BP3595	-1.23373	1.65748e-07	8.45467e-07	outer membrane protein
BP3596	-1.19372	3.46585e-11	2.78895e-10	cobalmin ABC transporter substrate-binding protein
BP3609	-1.29847	6.8249e-07	3.15852e-06	30S ribosomal protein S7
BP3610	-1.97213	1.7997e-16	2.41368e-15	elongation factor G
BP3612	-2.58791	1.11499e-29	3.33062e-28	30S ribosomal protein S10
BP3614	-1.74193	1.18163e-13	1.23914e-12	50S ribosomal protein L4
BP3615	-1.68387	6.84536e-12	5.85493e-11	50S ribosomal protein L23
BP3616	-1.93988	2.98294e-15	3.56416e-14	50S ribosomal protein L2
BP3617	-2.38754	1.31037e-18	1.97205e-17	30S ribosomal protein S19
BP3618	-2.51749	4.47674e-23	8.78197e-22	50S ribosomal protein L22
BP3619	-2.47292	6.04335e-49	4.0388e-47	30S ribosomal protein S3
BP3620	-2.39922	1.9105e-32	6.384e-31	50S ribosomal protein L16
BP3621	-2.03936	5.33189e-20	8.90832e-19	50S ribosomal protein L29
BP3622	-1.59998	1.18735e-15	1.48156e-14	30S ribosomal protein S17
BP3628	-1.2039	3.69307e-05	0.000134831	50S ribosomal protein L5
BP3629	-1.38039	2.94996e-05	0.000109941	30S ribosomal protein S14
BP3630	-2.09043	1.04219e-11	8.76193e-11	30S ribosomal protein S8
BP3631	-2.6509	4.33903e-14	4.70022e-13	50S ribosomal protein L6
BP3632	-2.84962	1.42375e-22	2.69897e-21	50S ribosomal protein L18
BP3633	-3.02369	2.40849e-65	3.95695e-63	30S ribosomal protein S5
BP3634	-3.33989	3.14796e-64	4.59718e-62	50S ribosomal protein L30
BP3635	-3.05515	2.8625e-74	7.05427e-72	50S ribosomal protein L15
BP3636	-2.98611	3.29945e-66	5.91351e-64	protein translocase subunit SecY
BP3637	-2.63757	2.51552e-26	6.0851e-25	translation initiation factor IF-1
BP3638	-2.33061	7.50565e-27	1.88502e-25	50S ribosomal protein L36
BP3639	-2.47274	1.29463e-22	2.49012e-21	30S ribosomal protein S13
BP3640	-2.12337	2.21166e-15	2.69987e-14	30S ribosomal protein S11
BP3641	-1.72292	2.80067e-10	2.01515e-09	30S ribosomal protein S4
BP3642	-1.0651	0.00046253	0.00137228	DNA-directed RNA polymerase subunit alpha
BP3645	-1.1953	9.51412e-14	1.00845e-12	divalent cation tolerance protein
BP3683	-2.16892	1.61822e-33	5.64658e-32	exported protein
BP3706	-2.94011	2.85559e-29	8.27911e-28	enoyl-CoA hydratase/isomerase family protein
BP3707	-3.2765	1.74689e-26	4.30499e-25	exported protein
BP3708	-3.19627	1.47199e-112	9.67345e-110	zinc-binding dehydrogenase
BP3709	-2.80147	2.17977e-25	5.02621e-24	racemase
BP3710	-1.84597	2.25279e-22	4.20983e-21	TetR family transcriptional regulator
BP3723	-1.38416	8.8073e-12	7.42033e-11	hypothetical protein
BP3725	-1.60651	1.78453e-10	1.33013e-09	nicotinate-nucleotide pyrophosphorylase
BP3748	-3.50589	3.7074e-44	2.14975e-42	RNA polymerase sigma factor RpoH
BP3751	-1.46432	1.58685e-24	3.40051e-23	alcohol dehydrogenase
BP3753	-1.24304	1.97636e-12	1.79972e-11	glutamate synthase large subunit
BP3799	-1.31628	4.69375e-09	2.86051e-08	hypothetical protein
BP3838	-1.26459	1.67322e-08	9.5616e-08	ubiE/COQ5 methyltransferase family protein
bprF1	-1.22027	1.26384e-09	8.30551e-09	not_annotated
bprL'	-1.5573	1.86889e-06	8.23355e-06	not_annotated
bprN1	-1.29319	2.56542e-08	1.43278e-07	not_annotated
Candidate_Transcript_123	-2.17173	2.72313e-12	2.45705e-11	not_annotated
Candidate_Transcript_137	-1.13192	2.37338e-08	1.33498e-07	not_annotated
Candidate_Transcript_139	-2.45578	3.27886e-63	4.30951e-61	not_annotated
Candidate_Transcript_188	-2.01521	9.9763e-34	3.51219e-32	not_annotated
Candidate_Transcript_242	-3.03496	5.28251e-106	2.60362e-103	not_annotated
Candidate_Transcript_275	-1.33415	0.000206861	0.000659915	not_annotated
Candidate_Transcript_292	-1.06578	0.000627702	0.00181587	not_annotated
Candidate_Transcript_293	-1.0617	3.83984e-05	0.000139672	not_annotated
Candidate_Transcript_301	-2.40175	4.65057e-42	2.51195e-40	not_annotated
Candidate_Transcript_327	-1.1929	8.08715e-06	3.25052e-05	not_annotated
Candidate_Transcript_357	-1.0742	0.0149234	0.0313662	not_annotated
Candidate_Transcript_374	-1.9334	5.53572e-19	8.42755e-18	not_annotated
Candidate_Transcript_375	-2.22347	1.14524e-10	8.68404e-10	not_annotated
Candidate_Transcript_376	-2.35786	1.19493e-10	9.04343e-10	not_annotated
Candidate_Transcript_377	-1.96027	2.59983e-12	2.35118e-11	not_annotated
Candidate_Transcript_379	-2.96837	2.4311e-21	4.3572e-20	not_annotated
Candidate_Transcript_388	-1.04578	3.99091e-07	1.91437e-06	not_annotated
Candidate_Transcript_417	-2.22346	3.03684e-14	3.33545e-13	not_annotated
Candidate_Transcript_495	-1.59945	2.8908e-08	1.60994e-07	not_annotated
Candidate_Transcript_518	-1.28648	1.6411e-15	2.02215e-14	not_annotated
Candidate_Transcript_521	-1.28736	2.73603e-14	3.03892e-13	not_annotated
